# Supplementary material for: Biomimetic nanoparticles deliver mRNAs encoding costimulatory receptors and enhance T cell mediated cancer immunotherapy
Source: Nat Commun. 2021 Dec 14;12:7264. doi: 10.1038/s41467-021-27434-x (PMC8671507; doi:10.1038/s41467-021-27434-x)
Supplement: Supplementary file 3 — Source Data [file 41467_2021_27434_MOESM3_ESM.xlsx]

## Sheet: fig 2a
	Control	PL1	PL2	PL3	PL4	PL5	PL6	PL7	PL8	PL9	PL10	PL11	PL12	PL13	PL14	PL15	PL16	PL17	PL18	GL1	GL2	GL3	GL4	GL5	GL6	GL7	GL8	GL9	GL10	GL11	GL12	GL13	GL14	GL15	GL16	Lipo3000
	108.309	29626.6	153.881	1077.17	958.114	641.52	1128.19	709.563	2085.94	1213.95	1350.73	4103.5	359.056	3616.21	3257.15	17388.6	24627.7	5813.29	2166.17	1111.22	6665.14	12247.2	19903.8	1433.56	8974.62	1043.36	2688.99	6540.17	110.274	101.792	279.927	93.309	1283.04	195.1	691.508	241.611
	91.646	32800.8	102.587	1051.52	1083.09	783.154	721.023	1607.2	3069.07	3351.19	2829.7	3522.17	564.231	1624.3	5539.72	19987.4	22994.7	5001.14	2832.68	1713.49	10697.6	17812.6	23019.7	3147.05	11969	1934.04	3486.36	8189.79	169.653	67.861	169.653	101.792	1266.38	178.135	1116.41	299.931
	58.32	28510.1	188.077	931.836	916.457	524.88	780.402	1171.21	4385.61	5206.31	3385.39	3847.03	427.448	1231.05	5257.6	13926.2	19503.9	4231.73	1974.55	1518.39	9722.78	23253	20978.5	4394	11986	2230.93	2621.13	10122.7	93.309	135.722	305.375	76.344	966.446	212.066	983.108	199.954
ave	86.0917	30312.5	148.182	1020.17	985.886	649.851	876.538	1162.66	3180.21	3257.15	2521.94	3824.23	450.245	2157.19	4684.83	17100.8	22375.4	5015.39	2324.47	1447.7	9028.49	17770.9	21300.7	2991.54	10976.5	1736.11	2932.16	8284.22	124.412	101.792	251.652	90.4817	1171.95	195.1	930.342	247.165
std	25.4532	2226.07	43.029	77.5711	86.7165	129.338	219.949	448.881	1153.86	1997.84	1051.66	291.334	104.47	1278.76	1244.42	3040.84	2617.45	790.875	450.437	307.293	2103.95	5503.03	1582.76	1486.33	1733.72	618.03	481.148	1793.12	40.0876	33.9305	72.1439	12.9575	178.17	16.9655	217.31	50.2194

## Sheet: fig 2c
Individual experiment 1				PBS	GFP mRNA	PL1-GFP
			replicate 1	0.5	0.5	92.2
			replicate 2	0.3	0.4	91.3
			replicate 3	0.5	0.4	91.8
			Average	0.433333	0.433333	91.7667
			SD	0.0942809	0.0471405	0.368179
Individual experiment 2				PBS	GFP mRNA	PL1-GFP
			replicate 1	0.7	0.5	88
			replicate 2	0.9	0.5	87.7
			replicate 3	0.9	0.7	87.5
			Average	0.833333	0.566667	87.7333
			SD	0.0942809	0.0942809	0.20548
Individual experiment 3				PBS	GFP mRNA	PL1-GFP
			replicate 1	0.5	0.5	96.9
			replicate 2	0.7	0.5	96.6
			replicate 3	0.9	0.5	96.5
			Average	0.7	0.5	96.6667
			SD	0.163299	0	0.169967

## Sheet: fig 2d
Individual experiment 1
Individual experiment 2				PBS	CD137 mRNA	PL1-CD137
			replicate 1	12.3	11.8	36.9
			replicate 2	15.1	12	36.5
			replicate 3	15.9	15.2	36.1
			Average	14.4333	13	36.5
			SD	1.54344	1.55778	0.326599
Individual experiment 3				PBS	CD137 mRNA	PL1-CD137
			replicate 1	13.1	12.2	30.5
			replicate 2	16	12.9	29.8
			replicate 3	15	15.8	29.8
			Average	14.7	13.6333	30.0333
			SD	1.20277	1.55849	0.329983

## Sheet: fig 2e
Individual experiment 1
Individual experiment 2				PBS	OX40 mRNA	PL1-OX40
			replicate 1	14.9	11.8	50.7
			replicate 2	14.4	12.4	51.6
			replicate 3	13.8	13.8	51
			Average	14.3667	12.6667	51.1
			SD	0.449691	0.837987	0.374166
Individual experiment 3				PBS	OX40 mRNA	PL1-OX40
			replicate 1	15.1	13.9	50.6
			replicate 2	15.8	15	53.7
			replicate 3	17.1	19.4	53
			Average	16	16.1	52.4333
			SD	0.828654	2.37627	1.32749

## Sheet: fig 3b
tumor size	PBS
	PL1-OX40
	PL1+aOX40
	PL1-OX40+Aox40

## Sheet: fig 4 b
PBS
PL1 + anti-OX40 (40 µg)
PL1-OX40 (ψ) +anti-OX40 Ab (40 µg)

## Sheet: fig 4g
PBS
aPD-1 + aCTLA-4
PL1-OX40 (ψ) +aOX40 (40 µg) + aPD-1 + aCTLA-4

## Sheet: supp fig 2a
	PL1	PL2	PL3	PL4	PL5	PL6	PL7	PL8	PL9	PL10	PL11	PL12	PL13	PL14	PL15	PL16	PL17	PL18	GL1	GL2	GL3	GL4	GL5	GL6	GL7	GL8	GL9	GL10	GL11	GL12	GL13	GL14	GL15	GL16
SIZE	168.2	169.8	185.1	170.1	168.4	174.3	198.2	177.9	214.2	218.9	218.5	191.7	212.9	213.5	201.7	177.2	195.6	163.8	177.8	177.7	168.7	172.9	187.1	202.6	204.3	197.8	188.2	151.4	140	148.8	186.9	163.6	134.6	175.6
	169.8	167.9	183.4	174	166.7	172.7	190.5	180.6	214.1	212.6	213.9	189.1	207.8	207.7	199.8	178.6	196.5	161.2	175.8	173.5	164.9	167.6	185.6	195.7	202.5	194.6	181.6	149.6	136.7	144.8	190.5	158.9	131.8	176.7
	163.8	169.1	179.5	171.9	165.9	168.2	183.9	178.7	210.8	208.7	216.5	191.5	207.6	207.2	195	174.2	189.4	161.8	174.9	172.7	160.4	164.9	178.3	193.4	201.6	194.3	179	145	136.3	146.4	190.2	159.7	133.3	171.4
PDI	0.119	0.126	0.113	0.112	0.128	0.085	0.134	0.134	0.145	0.069	0.108	0.148	0.068	0.059	0.091	0.111	0.134	0.121	0.12	0.135	0.067	0.093	0.192	0.094	0.218	0.105	0.171	0.247	0.054	0.348	0.156	0.192	0.113	0.139
	0.128	0.113	0.101	0.074	0.149	0.104	0.061	0.164	0.159	0.157	0.113	0.138	0.109	0.114	0.057	0.168	0.116	0.111	0.15	0.124	0.087	0.12	0.199	0.108	0.213	0.114	0.16	0.242	0.065	0.308	0.182	0.189	0.102	0.101
	0.167	0.124	0.155	0.108	0.134	0.1	0.146	0.096	0.198	0.121	0.133	0.154	0.077	0.06	0.084	0.094	0.102	0.121	0.07	0.11	0.144	0.111	0.203	0.114	0.252	0.139	0.17	0.254	0.061	0.255	0.186	0.158	0.069	0.134

## Sheet: supp fig 2b
	PL1	PL2	PL3	PL4	PL5	PL6	PL7	PL8	PL9	PL10	PL11	PL12	PL13	PL14	PL15	PL16	PL17	PL18	GL1	GL2	GL3	GL4	GL5	GL6	GL7	GL8	GL9	GL10	GL11	GL12	GL13	GL14	GL15	GL16
ZETA POTENTIAL	12.5	15	18.5	13.1	15.7	16.3	14.5	16.1	16.9	17	14.9	15.3	14.9	25.8	15.7	15	18.6	15.2	11.9	17.6	21.1	18.5	27	15.9	17.8	14.5	18.5	17.5	14	21.4	14.2	11.5	12.1	20
	9.44	15.5	16.1	13.2	14.7	16	13	14.6	16.8	16.9	14.6	16	15.7	26	15.7	17	19.9	15.7	23.9	21	24.2	17.8	29.6	17.6	18.8	15.8	17.5	18.9	13.3	21.7	14.4	12	11.3	25.5
	12.9	15.4	16.4	14.9	16.7	22.7	16.7	15.9	17.9	17.2	15.4	15.2	14.9	29.2	16.5	18.6	19.2	16.4	12.8	15	24.7	20.2	33.4	16	18.2	16.2	18.4	18.1	14.4	23.2	14.1	16.1	13.1	25.8

## Sheet: supp fig 2c
ENCAPSULATION EFFICIENCY	PL1	PL2	PL3	PL4	PL5	PL6	PL7	PL8	PL9	PL10	PL11	PL12	PL13	PL14	PL15	PL16	PL17	PL18	GL1	GL2	GL3	GL4	GL5	GL6	GL7	GL8	GL9	GL10	GL11	GL12	GL13	GL14	GL15	GL16
	85.3619	10.6585	93.4729	88.2139	90.0055	66.9735	74.7127	48.3334	59.1779	43.3555	77.6139	52.5953	72.2965	61.6366	80.5543	80.6495	92.5372	84.3168	94.011	92.4884	88.3387	73.8051	59.6906	73.8093	74.3654	75.496	57.1843	40.9496	5.05569	49.8356	90.3569	28.931	71.912	87.5305
	88.0545	11.2751	93.5875	87.5214	89.6668	72.6578	73.6381	46.7538	55.9789	45.4752	75.4927	52.0276	72.7516	68.2832	80.5671	78.6869	92.1234	84.397	94.4995	91.6708	88.3815	74.4453	67.1644	73.8438	73.4663	72.9577	56.2569	37.3458	5.62321	47.5706	90.8013	23.5142	73.7761	89.7563
	87.0798	9.65671	94.3126	86.8106	89.0153	69.9431	73.3316	43.4966	54.404	46.9604	75.0876	48.4694	71.669	63.1159	79.8762	77.1463	92.0021	83.8315	93.5877	91.9731	88.2267	74.319	59.5178	72.8564	72.853	71.8969	55.8438	33.0134	1.26296	43.6183	91.1675	26.2673	75.0296	87.425

[truncated: 34 more sheets: supp fig 3, supp fig 5, supp fig 6, supp fig 7c, supp fig 7d, supp fig 7e, supp fig 7f, supp fig 7g, supp fig 8a, supp fig 8b, supp fig 8c, supp fig 8d, supp fig 8e, supp fig 8f, supp fig 9a, supp fig 9b, supp fig 9c, supp fig 9d, supp fig 9e, supp fig 9f …]
